# Supplementary material for: Chronic intermittent hypobaric hypoxia ameliorates osteoporosis after spinal cord injury through balancing osteoblast and osteoclast activities in rats
Source: Front Endocrinol (Lausanne). 2023 May 9;14:1035186. doi: 10.3389/fendo.2023.1035186 (PMC10203702; doi:10.3389/fendo.2023.1035186)
Supplement: Supplementary file 2 [file Table_1.xlsx]

## Sheet: aBMD
Distal femur	Sham	CIHH	SCI	SCI+CIHH		Proximal tibia	Sham	CIHH	SCI	SCI+CIHH		Spine (L3-L5)	Sham	CIHH	SCI	SCI+CIHH
	0.222	0.212	0.149	0.216			0.163	0.142	0.13	0.169			0.187	0.18	0.175	0.182
	0.219	0.201	0.188	0.214			0.14	0.149	0.11	0.166			0.182	0.184	0.168	0.206
	0.227	0.197	0.136	0.207			0.162	0.148	0.117	0.159			0.186	0.18	0.176	0.163
	0.218	0.209	0.16	0.241			0.17	0.178	0.115	0.169			0.198	0.182	0.16	0.191
	0.211	0.262	0.154	0.233			0.161	0.184	0.119	0.16			0.193	0.179	0.164	0.183
	0.221	0.244	0.154	0.206			0.173	0.179	0.105	0.16			0.188	0.174	0.172	0.21

## Sheet: Micro-CT
Distal femur
vBMD	Sham	CIHH	SCI	SCI+CIHH		BV/TV (%)	Sham	CIHH	SCI	SCI+CIHH		Tb.Th	Sham	CIHH	SCI	SCI+CIHH		Tb.Sp	Sham	CIHH	SCI	SCI+CIHH		Tb.Pf	Sham	CIHH	SCI	SCI+CIHH		Tb.N	Sham	CIHH	SCI	SCI+CIHH		Conn.D	Sham	CIHH	SCI	SCI+CIHH		SMI	Sham	CIHH	SCI	SCI+CIHH
	0.25065	0.2221	0.19574	0.27615			41.4206	44.4738	31.9674	39.5866			0.16617	0.14375	0.15883	0.18896			0.32306	0.39855	0.65542	0.38309			2.33883	1.53266	5.4874	2.39005			2.49264	1.70252	1.76018	1.89945			0.00026	0.00014	0.00011	0.000321			0.67888	1.53266	1.97054	1.04983
	0.29618	0.30001	0.13615	0.18418			57.656	50.7334	32.0237	43.1009			0.1943	0.17309	0.13085	0.15074			0.19907	0.26004	0.46286	0.25435			4.16177	4.49303	8.83232	3.65124			3.48196	2.93111	1.61253	2.63449			0.00027	0.00027	0.00015	0.00016			1.4506	0.65742	2.42954	1.07733
	0.27793	0.28591	0.2028	0.24514			47.6981	45.7581	36.9935	39.5461			0.17038	0.18284	0.14201	0.16723			0.24613	0.27881	0.88311	0.42614			3.48357	2.34687	6.07841	3.2086			2.79949	2.50261	1.39371	2.36805			0.00024	0.00025	0.00016	0.00022			0.45452	0.73836	1.42454	0.91102
	0.19769	0.27726	0.0936	0.29621			41.4968	43.7229	25.2122	50.224			0.1459	0.15953	0.10663	0.176291			0.3654	0.21101	0.75865	0.32918			4.04674	1.57784	11.1947	2.63828			2.15876	3.05418	1.48882	1.96937			0.00021	0.00033	3e-05	0.000182			1.42989	0.44469	2.78541	1.6291
	0.31213	0.30219	0.11174	0.25879			56.5281	52.8364	27.9374	43.9561			0.18037	0.17295	0.15423	0.157211			0.22516	0.19263	0.48342	0.29865			2.06964	3.89527	9.4864	3.33928			3.13404	2.86182	1.33018	2.90827			0.00024	0.000281	0.00014	0.0002172			0.71169	1.39273	1.87054	0.77825
	0.30359	0.27364	0.06171	0.22561			52.7785	49.6723	34.8707	44.0363			0.17611	0.19692	0.10125	0.168244			0.23329	0.25187	0.73486	0.22581			2.2683	3.38271	10.3749	4.19373			2.99694	2.75193	2.08105	1.94783			0.0003	0.0001973	9e-05	0.0001857			0.8619	0.762582	2.80473	1.16834
Proximal tibia
vBMD	Sham	CIHH	SCI	SCI+CIHH		BV/TV (%)	Sham	CIHH	SCI	SCI+CIHH		Tb.Th	Sham	CIHH	SCI	SCI+CIHH		Tb.Sp	Sham	CIHH	SCI	SCI+CIHH		Tb.Pf	Sham	CIHH	SCI	SCI+CIHH		Tb.N	Sham	CIHH	SCI	SCI+CIHH		Conn.D	Sham	CIHH	SCI	SCI+CIHH		SMI	Sham	CIHH	SCI	SCI+CIHH
	0.19327	0.19198	0.03819	0.20046			39.4498	44.0865	10.4821	38.9018			0.18722	0.18756	0.11497	0.13065			0.25824	0.2695	0.67344	0.34526			6.66358	7.16423	15.4377	5.39377			2.57037	2.60842	1.18621	2.39977			0.00027	0.00028	0.00013	0.00016			1.44409	1.50726	2.72285	1.9073
	0.26948	0.18468	0.035572	0.18633			50.1126	44.4905	12.3056	33.4903			0.15792	0.15854	0.11496	0.14258			0.2901	0.24734	0.83713	0.47678			3.39563	3.21824	19.7653	3.04433			3.36301	2.80622	0.99425	2.07236			0.00033	0.0003	2e-05	0.00028			2.11486	0.87545	2.93723	2.41146
	0.2356	0.21438	0.09553	0.1735			45.3385	33.274	11.4117	34.5699			0.15278	0.19837	0.11864	0.13062			0.24042	0.42455	0.73231	0.31649			4.61829	6.8016	16.2869	7.70982			2.68703	3.16188	0.9619	2.26383			0.00032	0.0003	9e-05	0.00023			1.17452	2.12036	2.72886	1.63634
	0.24905	0.17799	0.06717	0.16162			33.9807	33.7528	7.14505	29.0124			0.14965	0.14591	0.10254	0.14234			0.20997	0.27057	0.76005	0.43021			3.60872	4.59512	18.0037	5.07365			3.02973	3.02147	0.89681	2.65005			0.00033	0.00033	3e-05	0.00025			0.93142	1.41112	2.6349	1.90705
	0.23356	0.16756	0.041237	0.14527			43.1079	37.8045	9.48107	45.2947			0.1726	0.12844	0.12177	0.14429			0.16917	0.36893	0.7334	0.48992			2.40004	6.02149	14.4388	8.23498			3.48275	2.40124	1.18921	1.79276			0.00038	0.00024	0.00011	0.00016			1.77304	1.31212	2.5285	2.07722
	0.21719	0.19247	0.04334	0.17268			41.052	29.9974	12.5808	32.7456			0.14922	0.13583	0.08585	0.15373			0.30712	0.34137	0.86921	0.31211			5.35605	5.86814	21.1394	7.01812			2.44271	2.39776	0.70062	1.94821			0.00028	0.00023	1e-05	0.00028			1.32705	1.25883	2.86127	1.91783

## Sheet: TRAP staining
N.Oc/T.Ar	Sham	CIHH	SCI	SCI+CIHH
	5	7	20	10
	6	5	22	8
	6	8	24	11
	7	7	18	8
	5	6	16	13
	6	6	15	9
	Sham		CIHH		SCI		SCI+CIHH
Oc.S/BS	Osteoclast surface (μm2)	Bone surface (μm2)	Osteoclast surface (μm2)	Bone surface (μm2)	Osteoclast surface (μm2)	Bone surface (μm2)	Osteoclast surface (μm2)	bone surface (μm2)
	2493.97	223765	3325.24	173678	18175.4	212164	9896.31	194309
	2544.64	225657	4032.23	175456	22656.5	215565	10965.3	196564
	2265.59	215466	2533.12	180662	20848.8	226566	8666.26	196566
	2659.54	229597	2233.36	182655	15254.1	228288	10566.6	185657
	2055.89	235946	2968.12	175660	22656.9	225657	11565.9	190656
	1984.45	226565	2661.36	179985	19656.7	215488	9266.19	192556

## Sheet: ELISA
Sclerostin (pg/ml)	Sham	CIHH	SCI	SCI+CIHH		P1NP (ng/ml)	Sham	CIHH	SCI	SCI+CIHH		Osteocalcin (pg/ml)	Sham	CIHH	SCI	SCI+CIHH
	206.197	164	391.688	411.366			35.1174	55.0866	12.0156	32.5846			1465.02	1636.3	357.089	784.185
	276.95	188.8	591.49	345.923			46.9008	31.501	18.6294	34.8311			958.287	1467.92	409.116	986.925
	241.709	223.833	709.626	303.968			39.5011	43.1245	12.1537	28.4996			1155.22	1267.8	551.214	686.361
	158.09	251.643	505.08	249.53			32.0632	38.5234	14.3237	26.1164			1288.49	1793.5	281.299	605.353
	232.741	153.047	581.17	254.668			27.4903	33.0091	15.5327	22.5342			779.857	1072.76	466.602	1046.43
	167.391	163.154	432.973	353.999			28.7702	44.6211	11.0362	20.1409			1234.1	884.656	600.331	906.736

## Sheet: Real-time PCR
	Sample	Gene	Ct_value		Sample	Gene	Ct_value		Sample	Gene	Ct_value		Sample	Gene	Ct_value
	Sham	ALP	22.03		Sham	OPG	22.36		Sham	RANKL	22.1		Sham	TRAP	22.54
			22.17				22.44				22.15				22.63
			22.1				22.48				22.27				22.59
		GAPDH	16.16			GAPDH	16.14			GAPDH	17.1			GAPDH	15.41
			16.16				16.02				17.08				15.46
			16.14				16.17				17.08				15.54
	CIHH	ALP	21.55		CIHH	OPG	22		CIHH	RANKL	22.41		CIHH	TRAP	23.21
			21.63				22.15				22.19				23.19
			21.59				22.14				22.39				23.36
		GAPDH	15.99			GAPDH	15.98			GAPDH	17.03			GAPDH	15.82
			15.93				16.08				17.06				15.62
			16.12				16.16				17.19				15.73
	SCI	ALP	23.82		SCI	OPG	24.13		SCI	RANKL	19.99		SCI	TRAP	20.76
			23.98				24.22				20.01				20.76
			23.9				24.13				20.04				20.76
		GAPDH	16.09			GAPDH	15.93			GAPDH	17.01			GAPDH	15.28
			16.09				16.07				17.06				15.39
			15.97				15.83				17.05				15.22
	SCI+CIHH	ALP	22.81		SCI+CIHH	OPG	22.87		SCI+CIHH	RANKL	21.21		SCI+CIHH	TRAP	21.53
			23.02				23.04				21.21				21.74
			22.89				23				21.23				21.62
		GAPDH	16.2			GAPDH	16.15			GAPDH	16.9			GAPDH	15.26
			16.26				16.26				16.95				15.4
			16.22				16.23				16.89				15.27
